# Supplementary material for: Examining First Night Effect on Sleep Parameters with hd-EEG in Healthy Individuals
Source: Brain Sci. 2022 Feb 8;12(2):233. doi: 10.3390/brainsci12020233 (PMC8870064; doi:10.3390/brainsci12020233)
Supplement: Supplementary file 1 [file brainsci-12-00233-s001.zip]

Archive with 1 entries (1 files):
- brainsci-1553703-supplementary.pdf
